# Supplementary material for: ﻿Begoniaparvibracteata, a new species in ﻿Begonia sect. ﻿Platycentrum (Begoniaceae) from Guangxi of China, based on morphological and molecular evidence
Source: PhytoKeys. 2022 Nov 22;214:27–38. doi: 10.3897/phytokeys.214.90004 (PMC9836518; doi:10.3897/phytokeys.214.90004)
Supplement: XML Treatment for Begonia parvibracteata [file phytokeys.214.90004-treatment1.xml]

<!DOCTYPE tp:taxon-treatment
  PUBLIC "-//TaxonX//DTD Taxonomic Treatment Publishing DTD v0 20100105//EN" "tax-treatment-NSO.dtd">
<tp:taxon-treatment xmlns:tp="http://www.plazi.org/taxpub"><tp:treatment-meta><kwd-group><label>Taxon classification</label><kwd>
              <named-content content-type="kingdom">Plantae</named-content>
            </kwd><kwd>
              <named-content content-type="order">Cucurbitales</named-content>
            </kwd><kwd>
              <named-content content-type="family">Begoniaceae</named-content>
            </kwd></kwd-group><mixed-citation publication-type="journal"><person-group><name><surname>Feng</surname><given-names>Xin-Xin</given-names></name><name><surname>Huang</surname><given-names>Xiao-Feng</given-names></name><name><surname>Huang</surname><given-names>Yu-Ni</given-names></name><name><surname>Liu</surname><given-names>Zhi-Xian</given-names></name><name><surname>Li</surname><given-names>Ren-Kun</given-names></name><name><surname>Zhou</surname><given-names>Jin-Ye</given-names></name><name><surname>Guo</surname><given-names>Wei</given-names></name><name><surname>Chen</surname><given-names>Xiao-Yan</given-names></name><name><surname>Tian</surname><given-names>Dai-Ke</given-names></name></person-group><article-title>﻿<italic><tp:taxon-name><tp:taxon-name-part taxon-name-part-type="genus" reg="Begonia">Begonia</tp:taxon-name-part><tp:taxon-name-part taxon-name-part-type="species" reg="parvibracteata">parvibracteata</tp:taxon-name-part></tp:taxon-name></italic>, a new species in ﻿<italic><tp:taxon-name><tp:taxon-name-part taxon-name-part-type="genus" reg="Begonia">Begonia</tp:taxon-name-part></tp:taxon-name></italic> sect. ﻿<italic><tp:taxon-name><tp:taxon-name-part taxon-name-part-type="genus" reg="Begonia">Platycentrum</tp:taxon-name-part></tp:taxon-name></italic> (<tp:taxon-name><tp:taxon-name-part taxon-name-part-type="family">Begoniaceae</tp:taxon-name-part></tp:taxon-name>) from Guangxi of China, based on morphological and molecular evidence</article-title><source>PhytoKeys</source><day>22</day><month>11</month><year>2022</year><volume>214</volume><fpage>27</fpage><lpage>38</lpage><pub-id pub-id-type="doi">10.3897/phytokeys.214.90004</pub-id></mixed-citation></tp:treatment-meta><tp:nomenclature><label>﻿</label><tp:taxon-name>
            <object-id xmlns:xlink="http://www.w3.org/1999/xlink" content-type="arpha" xlink:type="simple">64EF92FB-29EF-5C54-95F8-45862A64093D</object-id>
            <tp:taxon-name-part taxon-name-part-type="genus" reg="Begonia">Begonia</tp:taxon-name-part>
            <tp:taxon-name-part taxon-name-part-type="species" reg="parvibracteata">parvibracteata</tp:taxon-name-part>
            <object-id xmlns:xlink="http://www.w3.org/1999/xlink" content-type="ipni" xlink:type="simple">urn:lsid:ipni.org:names:77308553-1</object-id>
          </tp:taxon-name><tp:taxon-authority>X.X.Feng, R.K.Li &amp; Z.X.Liu</tp:taxon-authority><tp:taxon-status xmlns:xlink="http://www.w3.org/1999/xlink" xlink:type="simple">sp. nov.</tp:taxon-status><xref ref-type="fig" rid="F1">Figs 1</xref><xref ref-type="fig" rid="F2">, 2 Chinese name: 小苞秋海棠</xref></tp:nomenclature><tp:treatment-sec sec-type="material" id="SECID0EFGAG"><title>Type.</title><p><bold>China</bold> Guangxi, Longzhou County (龙州县), Zhubu Town (逐卜乡), Bannong Village (板弄屯), Yinghuagu Tourist Resort, <named-content xmlns:xlink="http://www.w3.org/1999/xlink" content-type="dwc:verbatimCoordinates" xlink:type="simple"><named-content content-type="geo-json" specific-use="{&#34;type&#34;:&#34;Point&#34;,&#34;coordinates&#34;:[106.950833,22.564167]}" id="NCID0EQGAG" xlink:type="simple">22°33'51"N, 106°57'03"E</named-content></named-content>, (Fig. <xref ref-type="fig" rid="F3">3</xref>), 263 m alt., in shaded environment of limestone forest, October, 2021, <italic>Xin-Xin Feng</italic>, <italic>Ren-Kun Li</italic> &amp; <italic>Zhi-Xian Liu</italic> (holotype: 835307, <named-content xmlns:xlink="http://www.w3.org/1999/xlink" content-type="dwc:institutional_code" xlink:title="South China Botanical Garden" xlink:href="http://grbio.org/institution/south-china-botanical-garden" xlink:type="simple">IBSC</named-content>!; isotype: SYS!). Longzhou County (龙州县), Zhubu Town (逐卜乡), Pona Village (坡那屯), Nonggang National Nature Reserve, <named-content xmlns:xlink="http://www.w3.org/1999/xlink" content-type="dwc:verbatimCoordinates" xlink:type="simple"><named-content content-type="geo-json" specific-use="{&#34;type&#34;:&#34;Point&#34;,&#34;coordinates&#34;:[106.955000,22.650833]}" id="NCID0EGHAG" xlink:type="simple">22°39'03"N, 106°57'18"E</named-content></named-content>, 190 m alt., on rock under limestone forest, 18 May 2020, <italic>Dai-Ke Tian</italic> &amp; <italic>Jinye Zhou</italic> TDK4119 (<abbrev xmlns:xlink="http://www.w3.org/1999/xlink" xlink:title="CAS and Chenshan Herbarium" id="ABBRID0EPHAG" xlink:type="simple">CSH</abbrev>!).</p><fig id="F1" position="float" orientation="portrait"><object-id xmlns:xlink="http://www.w3.org/1999/xlink" content-type="doi" xlink:type="simple">10.3897/phytokeys.214.90004.figure1</object-id><object-id xmlns:xlink="http://www.w3.org/1999/xlink" content-type="arpha" xlink:type="simple">CEA5770F-EB82-5D21-84A8-1F93B88D0711</object-id><label>Figure 1.</label><caption><p><italic><tp:taxon-name><tp:taxon-name-part taxon-name-part-type="genus" reg="Begonia">Begonia</tp:taxon-name-part><tp:taxon-name-part taxon-name-part-type="species" reg="parvibracteata">parvibracteata</tp:taxon-name-part></tp:taxon-name></italic> drawn by Yunxiao Liu <bold>A</bold> хabit <bold>B</bold> staminate inflorescence <bold>C, D</bold> front and back views of staminate flower <bold>E</bold> lateral view of staminate flower <bold>F</bold> stamen <bold>G, H</bold> front and back views of pistillate flower with 4 tepals <bold>I</bold> front view of pistillate flower with 6 tepals <bold>J</bold> cross section of ovary <bold>K</bold> styles and stigmas <bold>L</bold> stigmas <bold>M</bold> abaxial view of capsule showing wings <bold>N</bold> lateral view of capsule showing two shorter wings.</p></caption><graphic xmlns:xlink="http://www.w3.org/1999/xlink" xlink:href="phytokeys-214-027_article-90004__-g001.jpg" position="float" orientation="portrait" xlink:type="simple" id="oo_772569.jpg"><uri content-type="original_file" xlink:type="simple">https://binary.pensoft.net/fig/772569</uri></graphic></fig><fig id="F2" position="float" orientation="portrait"><object-id xmlns:xlink="http://www.w3.org/1999/xlink" content-type="doi" xlink:type="simple">10.3897/phytokeys.214.90004.figure2</object-id><object-id xmlns:xlink="http://www.w3.org/1999/xlink" content-type="arpha" xlink:type="simple">EF379389-E904-5ADD-A9E7-3433D816674B</object-id><label>Figure 2.</label><caption><p>Habitat and morphology of <italic><tp:taxon-name><tp:taxon-name-part taxon-name-part-type="genus" reg="Begonia">Begonia</tp:taxon-name-part><tp:taxon-name-part taxon-name-part-type="species" reg="parvibracteata">parvibracteata</tp:taxon-name-part></tp:taxon-name></italic><bold>A</bold> habitat <bold>B</bold> flowering plant <bold>C</bold> creeping rhizome <bold>D</bold> shoot top with stipule <bold>E</bold> leaf blade (adaxial) <bold>F, G</bold> leaf blade (abaxial) <bold>H</bold> erect stem with inflorescence <bold>I, J</bold> young inflorescence and bract; <bold>K, L</bold> front and back views of staminate flower with 4 tepals <bold>M</bold> lateral view of staminate flower <bold>N</bold> stamens <bold>O, P</bold> front and back views of pistillate flower with 4 tepals <bold>Q</bold> front view of pistillate flower with 6 tepals <bold>R</bold> cross section of ovary <bold>S</bold> stigmas <bold>T, U</bold> immature capsule <bold>V</bold> dried mature capsule (Photos by Z.X. Liu).</p></caption><graphic xmlns:xlink="http://www.w3.org/1999/xlink" xlink:href="phytokeys-214-027_article-90004__-g002.jpg" position="float" orientation="portrait" xlink:type="simple" id="oo_772570.jpg"><uri content-type="original_file" xlink:type="simple">https://binary.pensoft.net/fig/772570</uri></graphic></fig><fig id="F3" position="float" orientation="portrait"><object-id xmlns:xlink="http://www.w3.org/1999/xlink" content-type="doi" xlink:type="simple">10.3897/phytokeys.214.90004.figure3</object-id><object-id xmlns:xlink="http://www.w3.org/1999/xlink" content-type="arpha" xlink:type="simple">E8A9C119-429F-5262-B7A9-F4F8854DE230</object-id><label>Figure 3.</label><caption><p>Distribution of <italic><tp:taxon-name><tp:taxon-name-part taxon-name-part-type="genus" reg="Begonia">B.</tp:taxon-name-part><tp:taxon-name-part taxon-name-part-type="species" reg="parvibracteata">parvibracteata</tp:taxon-name-part></tp:taxon-name></italic>, <italic><tp:taxon-name><tp:taxon-name-part taxon-name-part-type="genus" reg="Begonia">B.</tp:taxon-name-part><tp:taxon-name-part taxon-name-part-type="species" reg="subhowii">subhowii</tp:taxon-name-part></tp:taxon-name></italic>, <italic><tp:taxon-name><tp:taxon-name-part taxon-name-part-type="genus" reg="Begonia">B.</tp:taxon-name-part><tp:taxon-name-part taxon-name-part-type="species" reg="psilophylla">psilophylla</tp:taxon-name-part></tp:taxon-name></italic> and <italic><tp:taxon-name><tp:taxon-name-part taxon-name-part-type="genus" reg="Begonia">B.</tp:taxon-name-part><tp:taxon-name-part taxon-name-part-type="species" reg="cucurbitifolia">cucurbitifolia</tp:taxon-name-part></tp:taxon-name></italic>.</p></caption><graphic xmlns:xlink="http://www.w3.org/1999/xlink" xlink:href="phytokeys-214-027_article-90004__-g003.jpg" position="float" orientation="portrait" xlink:type="simple" id="oo_772571.jpg"><uri content-type="original_file" xlink:type="simple">https://binary.pensoft.net/fig/772571</uri></graphic></fig></tp:treatment-sec><tp:treatment-sec sec-type="diagnosis" id="SECID0EWMAG"><title>Diagnosis.</title><p><italic><tp:taxon-name><tp:taxon-name-part taxon-name-part-type="genus" reg="Begonia">Begonia</tp:taxon-name-part><tp:taxon-name-part taxon-name-part-type="species" reg="parvibracteata">parvibracteata</tp:taxon-name-part></tp:taxon-name></italic> morphologically resembles <italic><tp:taxon-name><tp:taxon-name-part taxon-name-part-type="genus" reg="Begonia">B.</tp:taxon-name-part><tp:taxon-name-part taxon-name-part-type="species" reg="subhowii">subhowii</tp:taxon-name-part></tp:taxon-name></italic> and <italic><tp:taxon-name><tp:taxon-name-part taxon-name-part-type="genus" reg="Begonia">B.</tp:taxon-name-part><tp:taxon-name-part taxon-name-part-type="species" reg="psilophylla">psilophylla</tp:taxon-name-part></tp:taxon-name></italic> in rhizome and leaf characters. However, it has narrowly oblique-ovate asymmetric leaf blades, 4 (rarely 6) tepals in pistillate flowers and small (6–8 × 3–5 mm) bracts in inflorescences. These characters differ from the widely ovate leaf blades, 5 (rarely 6) tepals of pistillate flowers, and distinctly large bracts in inflorescences of <italic><tp:taxon-name><tp:taxon-name-part taxon-name-part-type="genus" reg="Begonia">B.</tp:taxon-name-part><tp:taxon-name-part taxon-name-part-type="species" reg="subhowii">subhowii</tp:taxon-name-part></tp:taxon-name></italic>. <italic><tp:taxon-name><tp:taxon-name-part taxon-name-part-type="genus" reg="Begonia">B.</tp:taxon-name-part><tp:taxon-name-part taxon-name-part-type="species" reg="parvibracteata">parvibracteata</tp:taxon-name-part></tp:taxon-name></italic> is dissimilar to <italic><tp:taxon-name><tp:taxon-name-part taxon-name-part-type="genus" reg="Begonia">B.</tp:taxon-name-part><tp:taxon-name-part taxon-name-part-type="species" reg="psilophylla">psilophylla</tp:taxon-name-part></tp:taxon-name></italic> in its 4 (rarely 6) tepals in pistillate flowers and asymmetric, narrowly oblique-ovate leaf blade.</p><p><italic><tp:taxon-name><tp:taxon-name-part taxon-name-part-type="genus" reg="Begonia">Begonia</tp:taxon-name-part><tp:taxon-name-part taxon-name-part-type="species" reg="parvibracteata">parvibracteata</tp:taxon-name-part></tp:taxon-name></italic> forms a monophyletic group clustered with <italic><tp:taxon-name><tp:taxon-name-part taxon-name-part-type="genus" reg="Begonia">B.</tp:taxon-name-part><tp:taxon-name-part taxon-name-part-type="species" reg="cucurbitifolia">cucurbitifolia</tp:taxon-name-part></tp:taxon-name></italic> in the phylogenic tree, but the latter has nearly symmetric, 3–4 lobed leaf blade, 5-tepaled pistillate flower, definitely differing from the new species.</p></tp:treatment-sec><tp:treatment-sec sec-type="description" id="SECID0EWPAG"><title>Description.</title><p>Perennial evergreen herb, monoecious, 15–30 cm tall. <bold><italic>Rhizome</italic></bold> creeping, ca. 8.5–12 cm long and 6–10 mm thick, internode short or not obvious; erect stem only seen at anthesis, ca. 7.5–10 cm long, internodes 1–2 (3), green to reddish-green, glabrous. <bold><italic>Stipules</italic></bold> brownish-red, translucent, ovate-triangular, ca. 8–10 × 4–5 mm, glabrous. <bold><italic>Leaves</italic></bold> 3–6 basal and 2–3 aerial, petiole yellowish-green, 18–22 cm long, glabrous; blade asymmetric, ovate to narrowly ovate, 14–16 × 7.5–9 cm; apex acuminate to caudate, base oblique-cordate; leaf margin usually almost entire or occasionally crenate; venation palmate with 6–8 primary veins, adaxially slightly concave, abaxially convex; leaf blade fleshy, abaxially pale-green, glabrous; adaxially green, glabrous. <bold><italic>Inflorescences</italic></bold> arising from erect stem; dichasial cymes branching one to two times, peduncle 10–12 cm long, glabrous; flowers unisexual, 3–7 flowers per inflorescences; bracts membranous, triangular to widely ovate, brownish-red, 6–8 × 3–5 mm, glabrous. <bold><italic>Staminate flower</italic></bold>: pedicels pale green, ca. 2–2.3 cm long, glabrous; tepals 4, outer 2 tepals ovate to circular, 13–21 × 12–20 mm, adaxially concave, pinkish-white, abaxially convex, pinkish-white, red hispid; inner 2 obovate, 10–18 × 8–12 mm, margin irregularly entire, white, glabrous; androecium cylindrical, ca. 6.6–7.5 mm across; stamens numerous, ca. 2–2.5 mm long, anthers yellow, clavate, base cuneate, ca. 1.5 mm long. <bold><italic>Pistillate flower</italic></bold>: pedicels pale green, ca. 2–2.6 cm long, glabrous; tepals 4, occasionally 6, white, irregularly ovate, obovate or cuneate, sub-equal, 18–20 × 10–15 mm, glabrous; ovary yellowish-green, trigonous-ellipsoid, 11–12 × 5–6 mm (wings excluded), glabrous; 2-loculed, placentae axillary, placentae bifid per locule; styles 2, fused at base, yellow, ca. 5–6 mm long, apically Y-shaped, stigma U-shaped, spirally twisted. <bold><italic>Capsules</italic></bold> nodding, trigonous-ellipsoid, ca. 11–13 × 5–6.5 mm (wings excluded), yellowish-green, glabrous, unequally 3-winged, abaxial wing triangular to ligulate, ca. 10–13 mm long; lateral wings lunate, 3–6 mm long.</p></tp:treatment-sec><tp:treatment-sec sec-type="distribution" id="SECID0ERQAG"><title>Distribution and habitat.</title><p>Currently known from four localities in Longzhou County and Daxin Countym Guangxi, China. It usually grows on rocks or rock cracks in limestone under forest.</p></tp:treatment-sec><tp:treatment-sec sec-type="phenology" id="SECID0EWQAG"><title>Phenology.</title><p>Flowering September-October, fruiting October-December.</p></tp:treatment-sec><tp:treatment-sec sec-type="etymology" id="SECID0E2QAG"><title>Etymology.</title><p>The specific epithet “<italic>parvibracteata</italic>” refers to the short small bracts of the new species. The Chinese name is given as “小苞秋海棠” (<tp:taxon-name><tp:taxon-name-part taxon-name-part-type="genus" reg="Begonia">Begonia</tp:taxon-name-part></tp:taxon-name> with small inflorescence bracts).</p></tp:treatment-sec><tp:treatment-sec sec-type="conservation status" id="SECID0ERRAG"><title>Conservation status.</title><p>There are three populations with approximately 1000 individuals found in Longzhou County. Another one population with approximately 500 individuals is distributed in the Encheng National Nature Reserve, Daxin County. Some plants of this begonia are over-collected and sold in the local medicinal herb market of Longzhou County. According to the IUCN Red List Categories and Criteria (<xref ref-type="bibr" rid="B9">IUCN 2022</xref>), <italic><tp:taxon-name><tp:taxon-name-part taxon-name-part-type="genus" reg="Begonia">B.</tp:taxon-name-part><tp:taxon-name-part taxon-name-part-type="species" reg="parvibracteata">parvibracteata</tp:taxon-name-part></tp:taxon-name></italic> should be assessed as “Vulnerable (<abbrev xmlns:xlink="http://www.w3.org/1999/xlink" xlink:title="v" id="ABBRID0EGSAG" xlink:type="simple">VU</abbrev> B1, B2 ab (i, iv, v), D2)” due to its narrow distribution and the disturbance by human activities.</p><sec sec-type="﻿Molecular analysis" id="SECID0EKSAG"><title>﻿Molecular analysis</title><p>The aligned matrix of the <abbrev xmlns:xlink="http://www.w3.org/1999/xlink" xlink:title="v" id="ABBRID0EQSAG" xlink:type="simple">ITS</abbrev> sequence data was 727 bp long. The result of Bayesian Inference analysis is shown in Fig. <xref ref-type="fig" rid="F4">4</xref>. <tp:taxon-name><tp:taxon-name-part taxon-name-part-type="genus" reg="Begonia">Begonia</tp:taxon-name-part><tp:taxon-name-part taxon-name-part-type="infraspecific-rank">sect.</tp:taxon-name-part><tp:taxon-name-part taxon-name-part-type="section" reg="Platycentrum">Platycentrum</tp:taxon-name-part></tp:taxon-name> appears monophyletic with a high Bayesian posterior probability (bpp = 1) (Fig. <xref ref-type="fig" rid="F4">4</xref>). The three samples of the putative new species form a monophyletic group clustered with <italic><tp:taxon-name><tp:taxon-name-part taxon-name-part-type="genus" reg="Begonia">B.</tp:taxon-name-part><tp:taxon-name-part taxon-name-part-type="species" reg="cucurbitifolia">cucurbitifolia</tp:taxon-name-part></tp:taxon-name></italic> (bpp = 0.89). <italic><tp:taxon-name><tp:taxon-name-part taxon-name-part-type="genus" reg="Begonia">Begonia</tp:taxon-name-part><tp:taxon-name-part taxon-name-part-type="species" reg="subhowii">subhowii</tp:taxon-name-part></tp:taxon-name></italic> with the highest morphological similarity to <italic><tp:taxon-name><tp:taxon-name-part taxon-name-part-type="genus" reg="Begonia">B.</tp:taxon-name-part><tp:taxon-name-part taxon-name-part-type="species" reg="parvibracteata">parvibracteata</tp:taxon-name-part></tp:taxon-name></italic> formed another subclade.</p><fig id="F4" position="float" orientation="portrait"><object-id xmlns:xlink="http://www.w3.org/1999/xlink" content-type="doi" xlink:type="simple">10.3897/phytokeys.214.90004.figure4</object-id><object-id xmlns:xlink="http://www.w3.org/1999/xlink" content-type="arpha" xlink:type="simple">172FC911-28B1-591B-B3B3-484CBCFC6072</object-id><label>Figure 4.</label><caption><p>Bayesian Inference of the phylogenetic position of the newly-described <italic><tp:taxon-name><tp:taxon-name-part taxon-name-part-type="genus" reg="Begonia">B.</tp:taxon-name-part><tp:taxon-name-part taxon-name-part-type="species" reg="parvibracteata">parvibracteata</tp:taxon-name-part></tp:taxon-name></italic> within sect. <tp:taxon-name><tp:taxon-name-part taxon-name-part-type="genus" reg="Begonia"/><tp:taxon-name-part taxon-name-part-type="section" reg="Platycentrum">Platycentrum</tp:taxon-name-part></tp:taxon-name>, based on nuclear <abbrev xmlns:xlink="http://www.w3.org/1999/xlink" xlink:title="v" id="ABBRID0EGVAG" xlink:type="simple">ITS</abbrev> sequences.</p></caption><graphic xmlns:xlink="http://www.w3.org/1999/xlink" xlink:href="phytokeys-214-027_article-90004__-g004.jpg" position="float" orientation="portrait" xlink:type="simple" id="oo_772572.jpg"><uri content-type="original_file" xlink:type="simple">https://binary.pensoft.net/fig/772572</uri></graphic></fig><p>The nodes with bpp &lt; 0.50 have been collapsed. Sectional placement of taxa is indicated by the following abbreviations: Coe (<tp:taxon-name><tp:taxon-name-part taxon-name-part-type="subgenus" reg="Coelocentrum">Coelocentrum</tp:taxon-name-part></tp:taxon-name>), Dip (<tp:taxon-name><tp:taxon-name-part taxon-name-part-type="subgenus" reg="Diploclinium">Diploclinium</tp:taxon-name-part></tp:taxon-name>), Pla (<tp:taxon-name><tp:taxon-name-part taxon-name-part-type="subgenus" reg="Platycentrum">Platycentrum</tp:taxon-name-part></tp:taxon-name>), Rei (<tp:taxon-name><tp:taxon-name-part taxon-name-part-type="subgenus" reg="Reichenheimia">Reichenheimia</tp:taxon-name-part></tp:taxon-name>) and Pel (<tp:taxon-name><tp:taxon-name-part taxon-name-part-type="subgenus" reg="Peltaugustia">Peltaugustia</tp:taxon-name-part></tp:taxon-name>). The numbers after the species names indicate different populations. The samples of the new species are marked with stars.</p></sec></tp:treatment-sec><ref-list><ref id="B9"><mixed-citation xmlns:xlink="http://www.w3.org/1999/xlink" xlink:type="simple">IUCN (<year>2022</year>) Guidelines for Using the IUCN Red List Categories and Criteria. Version 15. Prepared by the Standards and Petitions Committee of the IUCN Species Survival Commission. <ext-link xlink:type="simple" ext-link-type="uri" xlink:href="https://www.iucnredlist.org/documents/RedListGuidelines.pdf">https://www.iucnredlist.org/documents/RedListGuidelines.pdf</ext-link> [accessed 31 March 2022]</mixed-citation></ref></ref-list></tp:taxon-treatment>
